# Supplementary material for: Absolute Configuration and Biological Evaluation of Novel Triterpenes as Possible Anti-Inflammatory or Anti-Tumor Agents
Source: Molecules. 2022 Oct 6;27(19):6641. doi: 10.3390/molecules27196641 (PMC9572544; doi:10.3390/molecules27196641)
Supplement: Supplementary file 1 [file molecules-27-06641-s001.zip]

Archive with 1 entries (1 files):
- molecules-1944606-Supplementary .pdf
